# Supplementary material for: Urine Metabolomics and Machine Learning Identify Metabolic Features and Potential Biomarkers of HTLV-1-Associated Myelopathy (HAM)
Source: Int J Mol Sci. 2026 Feb 14;27(4):1827. doi: 10.3390/ijms27041827 (PMC12940815; doi:10.3390/ijms27041827)
Supplement: Supplementary file 1 [file ijms-27-01827-s001.zip]

Archive with 2 entries (2 files):
- Supplementary Figure S1.pdf
- Supplementary Table S1.CSV
