# Supplementary material for: Urine Metabolomics and Machine Learning Identify Metabolic Features and Potential Biomarkers of HTLV-1-Associated Myelopathy (HAM)
Source: Int J Mol Sci. 2026 Feb 14;27(4):1827. doi: 10.3390/ijms27041827 (PMC12940815; doi:10.3390/ijms27041827)
Supplement: Supplementary file 1 [file ijms-27-01827-s001.zip › Supplementary Table S1.CSV]

Supplementary table S1. Comprehensive list of urinary metabolic features detected by GC-MS, including database matches, and Metabolomics Standards Initiative (MSI) identification levels
Metabolite Names MSI Level Identification basis
10,13-dimethyltetradecanoic acid (C17_0) Level 1 Matched to authentic standard (In-house MCF Library)
10-Heptadecenoic acid (C17_1n-7t) Level 1 Matched to authentic standard (In-house MCF Library)
1-Aminocyclopropane-1-carboxylic acid Level 1 Matched to authentic standard (In-house MCF Library)
2-Aminoadipic acid Level 1 Matched to authentic standard (In-house MCF Library)
2-Aminobutyric acid Level 1 Matched to authentic standard (In-house MCF Library)
2-Aminophenylacetic acid Level 1 Matched to authentic standard (In-house MCF Library)
2-Hydroxybutyric acid Level 1 Matched to authentic standard (In-house MCF Library)
2-Hydroxyglutaramic acid MCF1 Level 1 Matched to authentic standard (In-house MCF Library)
2-Hydroxyglutaramic acid MCF2 Level 1 Matched to authentic standard (In-house MCF Library)
2-Hydroxyisobutyric acid Level 1 Matched to authentic standard (In-house MCF Library)
2-Isopropylmalic acid Level 1 Matched to authentic standard (In-house MCF Library)
2-Ketoglutamarate Level 1 Matched to authentic standard (In-house MCF Library)
2-Oxovaleric acid Level 1 Matched to authentic standard (In-house MCF Library)
3-Acetoxy-3-Hydroxy-2-methylpropionic acid Level 1 Matched to authentic standard (In-house MCF Library)
3-Hydroxybenzoic acid Level 1 Matched to authentic standard (In-house MCF Library)
3-Hydroxyoctanoic acid Level 1 Matched to authentic standard (In-house MCF Library)
4-Aminobutyric acid (GABA) Level 1 Matched to authentic standard (In-house MCF Library)
4-Hydroxybenzene sulphonic acid Level 1 Matched to authentic standard (In-house MCF Library)
4-Hydroxycinnamic acid Level 1 Matched to authentic standard (In-house MCF Library)
4-Hydroxyphenylacetic acid Level 1 Matched to authentic standard (In-house MCF Library)
4-Hydroxyphenylethanol Level 1 Matched to authentic standard (In-house MCF Library)
5-Hydroxy-L-lysine Level 1 Matched to authentic standard (In-house MCF Library)
9-Heptadecenoic acid (C17_1n-8t) Level 1 Matched to authentic standard (In-house MCF Library)
Adipic acid Level 1 Matched to authentic standard (In-house MCF Library)
Alanine Level 1 Matched to authentic standard (In-house MCF Library)
Anthranilic acid Level 1 Matched to authentic standard (In-house MCF Library)
Arachidonic acid Level 1 Matched to authentic standard (In-house MCF Library)
Asparagine Level 1 Matched to authentic standard (In-house MCF Library)
Aspartic acid Level 1 Matched to authentic standard (In-house MCF Library)
Azelaic acid Level 1 Matched to authentic standard (In-house MCF Library)
Benzoic acid Level 1 Matched to authentic standard (In-house MCF Library)
beta-Alanine Level 1 Matched to authentic standard (In-house MCF Library)
beta-Citryl-L-glutamic acid Level 1 Matched to authentic standard (In-house MCF Library)
Caffeine Level 1 Matched to authentic standard (In-house MCF Library)
Caprinoic acid Level 1 Matched to authentic standard (In-house MCF Library)
Caprylic acid Level 1 Matched to authentic standard (In-house MCF Library)
cis-4-Hydroxyproline Level 1 Matched to authentic standard (In-house MCF Library)
cis-Aconitic acid Level 1 Matched to authentic standard (In-house MCF Library)
cis-Vaccenic acid (C18_1n-7c) Level 1 Matched to authentic standard (In-house MCF Library)
Citraconic acid Level 1 Matched to authentic standard (In-house MCF Library)
Citramalic acid Level 1 Matched to authentic standard (In-house MCF Library)
Citric acid Level 1 Matched to authentic standard (In-house MCF Library)
Citric acid secondary peak Level 1 Matched to authentic standard (In-house MCF Library)
Creatinine Level 1 Matched to authentic standard (In-house MCF Library)
Cystathionine Level 1 Matched to authentic standard (In-house MCF Library)
Cysteine Level 1 Matched to authentic standard (In-house MCF Library)
D_4-Methyl-2-oxopentanoic acid Level 1 Matched to authentic standard (In-house MCF Library)
D_5-Oxotetrahydrofuran-2-carboxylic acid Level 1 Matched to authentic standard (In-house MCF Library)
D_Alanine Level 1 Matched to authentic standard (In-house MCF Library)
D_Benzoic acid Level 1 Matched to authentic standard (In-house MCF Library)
D_Glycine Level 1 Matched to authentic standard (In-house MCF Library)
Decanoic acid (C10_0) Level 1 Matched to authentic standard (In-house MCF Library)
Dimethyl aminomalonic acid Level 1 Matched to authentic standard (In-house MCF Library)
DL-3-Aminoisobutyric acid Level 1 Matched to authentic standard (In-house MCF Library)
DL-gamma-methyl-ketoglutaramate isomer 2 Level 1 Matched to authentic standard (In-house MCF Library)
Dodecane Level 1 Matched to authentic standard (In-house MCF Library) (Alkane Standard)
Dodecanoic acid (C12_0) Level 1 Matched to authentic standard (In-house MCF Library)
Ferulic acid Level 1 Matched to authentic standard (In-house MCF Library)
Fumaric acid Level 1 Matched to authentic standard (In-house MCF Library)
Glutamic acid Level 1 Matched to authentic standard (In-house MCF Library)
Glutamine Level 1 Matched to authentic standard (In-house MCF Library)
Glutaric acid Level 1 Matched to authentic standard (In-house MCF Library)
Glyceric acid Level 1 Matched to authentic standard (In-house MCF Library)
Glycerol Level 1 Matched to authentic standard (In-house MCF Library)
Glycine Level 1 Matched to authentic standard (In-house MCF Library)
Glyoxylic acid Level 1 Matched to authentic standard (In-house MCF Library)
Heptadecane Level 1 Matched to authentic standard (In-house MCF Library) (Alkane Standard)
Hexanoic acid (C6_0) Level 1 Matched to authentic standard (In-house MCF Library)
Hippuric acid Level 1 Matched to authentic standard (In-house MCF Library)
Histidine Level 1 Matched to authentic standard (In-house MCF Library)
Isocitric acid Level 1 Matched to authentic standard (In-house MCF Library)
Isocitric acid secondary peak Level 1 Matched to authentic standard (In-house MCF Library)
Isoleucine Level 1 Matched to authentic standard (In-house MCF Library)
Itaconic acid Level 1 Matched to authentic standard (In-house MCF Library)
L-(-)-threo-3-Hydroxyaspartic acid Level 1 Matched to authentic standard (In-house MCF Library)
Lactic acid Level 1 Matched to authentic standard (In-house MCF Library)
Leucine Level 1 Matched to authentic standard (In-house MCF Library)
Levulinic acid Level 1 Matched to authentic standard (In-house MCF Library)
Linoleic acid (C18_2n-6,9c) Level 1 Matched to authentic standard (In-house MCF Library)
Lysine Level 1 Matched to authentic standard (In-house MCF Library)
Malic acid peak 1 Level 1 Matched to authentic standard (In-house MCF Library)
Malic acid peak 2 Level 1 Matched to authentic standard (In-house MCF Library)
Malonic acid Level 1 Matched to authentic standard (In-house MCF Library)
Margaric acid (C17_0) Level 1 Matched to authentic standard (In-house MCF Library)
Myristic acid (C14_0) Level 1 Matched to authentic standard (In-house MCF Library)
Myristoleic acid (C14_1n-5c) Level 1 Matched to authentic standard (In-house MCF Library)
N-(Carboxymethyl)-L-alanine Level 1 Matched to authentic standard (In-house MCF Library)
N-Acetylglutamic acid Level 1 Matched to authentic standard (In-house MCF Library)
NADP_NADPH Level 1 Matched to authentic standard (In-house MCF Library)
Nicotinamide Level 1 Matched to authentic standard (In-house MCF Library)
Nicotinic acid Level 1 Matched to authentic standard (In-house MCF Library)
Norvaline Level 1 Matched to authentic standard (In-house MCF Library)
Octanoic acid (C8_0) Level 1 Matched to authentic standard (In-house MCF Library)
Oleic acid (C18_1n-9c) Level 1 Matched to authentic standard (In-house MCF Library)
Ornithine Level 1 Matched to authentic standard (In-house MCF Library)
Oxalic acid Level 1 Matched to authentic standard (In-house MCF Library)
Palmitic acid (C16_0) Level 1 Matched to authentic standard (In-house MCF Library)
Palmitoleic acid (C16_1n-7c) Level 1 Matched to authentic standard (In-house MCF Library)
para-Toluic acid Level 1 Matched to authentic standard (In-house MCF Library)
Pentadecanoic acid (C15_0) Level 1 Matched to authentic standard (In-house MCF Library)
Phenethyl acetate Level 1 Matched to authentic standard (In-house MCF Library)
Phenylalanine Level 1 Matched to authentic standard (In-house MCF Library)
Pimelic acid Level 1 Matched to authentic standard (In-house MCF Library)
Proline Level 1 Matched to authentic standard (In-house MCF Library)
Putrescine Level 1 Matched to authentic standard (In-house MCF Library)
Pyroglutamic acid Level 1 Matched to authentic standard (In-house MCF Library)
S-Adenosylmethionine Level 1 Matched to authentic standard (In-house MCF Library)
Salicylic acid Level 1 Matched to authentic standard (In-house MCF Library)
Sebacic acid Level 1 Matched to authentic standard (In-house MCF Library)
Serine Level 1 Matched to authentic standard (In-house MCF Library)
Stearic acid (C18_0) Level 1 Matched to authentic standard (In-house MCF Library)
Suberic acid Level 1 Matched to authentic standard (In-house MCF Library)
Succinic acid Level 1 Matched to authentic standard (In-house MCF Library)
Syringic acid Level 1 Matched to authentic standard (In-house MCF Library)
Tartaric acid Level 1 Matched to authentic standard (In-house MCF Library)
Threonine Level 1 Matched to authentic standard (In-house MCF Library)
trans-Cinnamic acid Level 1 Matched to authentic standard (In-house MCF Library)
trans-Vaccenic acid Level 1 Matched to authentic standard (In-house MCF Library)
Tricosane Level 1 Matched to authentic standard (In-house MCF Library) (Alkane Standard)
Tridecane Level 1 Matched to authentic standard (In-house MCF Library) (Alkane Standard)
Tryptophan Level 1 Matched to authentic standard (In-house MCF Library)
Tyrosine Level 1 Matched to authentic standard (In-house MCF Library)
Unknown 045 Level 4 Unidentified metabolic feature
Unknown 070 Level 4 Unidentified metabolic feature
Unknown 042 Level 4 Unidentified metabolic feature
Unknown 043 Level 4 Unidentified metabolic feature
Unknown 044 Level 4 Unidentified metabolic feature
Unknown 055 Level 4 Unidentified metabolic feature
Unknown 056 Level 4 Unidentified metabolic feature
Unknown 059 Level 4 Unidentified metabolic feature
Unknown 067 Level 4 Unidentified metabolic feature
Unknown 069 Level 4 Unidentified metabolic feature
Unknown 070 Level 4 Unidentified metabolic feature
Unknown 071 Level 4 Unidentified metabolic feature
Unknown 073 Level 4 Unidentified metabolic feature
Unknown 073 Level 4 Unidentified metabolic feature
Unknown 074 Level 4 Unidentified metabolic feature
Unknown 078 Level 4 Unidentified metabolic feature
Unknown 082 Level 4 Unidentified metabolic feature
Unknown 083 Level 4 Unidentified metabolic feature
Unknown 084 Level 4 Unidentified metabolic feature
Unknown 086 Level 4 Unidentified metabolic feature
Unknown 088 Level 4 Unidentified metabolic feature
Unknown 091 Level 4 Unidentified metabolic feature
Unknown 095 Level 4 Unidentified metabolic feature
Unknown 101 Level 4 Unidentified metabolic feature
Unknown 112 Level 4 Unidentified metabolic feature
Unknown 113 Level 4 Unidentified metabolic feature
Unknown 114 Level 4 Unidentified metabolic feature
Unknown 115 Level 4 Unidentified metabolic feature
Unknown 116 Level 4 Unidentified metabolic feature
Unknown 117 Level 4 Unidentified metabolic feature
Unknown 119 Level 4 Unidentified metabolic feature
Unknown 121 Level 4 Unidentified metabolic feature
Unknown 126 Level 4 Unidentified metabolic feature
Unknown 127 Level 4 Unidentified metabolic feature
Unknown 128 Level 4 Unidentified metabolic feature
Unknown 130 Level 4 Unidentified metabolic feature
Unknown 131 Level 4 Unidentified metabolic feature
Unknown 135 Level 4 Unidentified metabolic feature
Unknown 143 Level 4 Unidentified metabolic feature
Unknown 144 Level 4 Unidentified metabolic feature
Unknown 151 Level 4 Unidentified metabolic feature
Unknown 156 Level 4 Unidentified metabolic feature
Unknown 160 Level 4 Unidentified metabolic feature
Unknown 161 Level 4 Unidentified metabolic feature
Unknown 166 Level 4 Unidentified metabolic feature
Unknown 182 Level 4 Unidentified metabolic feature
Unknown 201 Level 4 Unidentified metabolic feature
Unknown 249 Level 4 Unidentified metabolic feature
Unknown 252 Level 4 Unidentified metabolic feature
Unknown 281 Level 4 Unidentified metabolic feature
Unknown 355 Level 4 Unidentified metabolic feature
Valine Level 1 Matched to authentic standard (In-house MCF Library)
Vanillic acid Level 1 Matched to authentic standard (In-house MCF Library)
